# Supplementary material for: Algorithms for enhancing public health utility of national causes-of-death data
Source: Popul Health Metr. 2010 May 10;8:9. doi: 10.1186/1478-7954-8-9 (PMC2873308; doi:10.1186/1478-7954-8-9)
Supplement: Additional file 1 — Annex 1. Details of causes-of-death data by country and source. [file 1478-7954-8-9-S1.XLS]

## Sheet: Annex-1
Country	Total Country Years	WHO	Ministries of Health	ICD9 detail Access Database	Other data sources
Total	4434	4046	321	55	12
Albania	16	16	0	0	0
Algeria	2	0	2	0	0
Anguilla	22	22	0	0	0
Antigua and Barbuda	38	34	4	0	0
Argentina	36	34	2	0	0
Armenia	22	22	0	0	0
Aruba	7	7	0	0	0
Australia	100	57	43	0	0
Austria	53	53	0	0	0
Azerbaijan	23	23	0	0	0
Bahamas	21	21	0	0	0
Bahrain	4	4	0	0	0
Barbados	39	39	0	0	0
Belarus	20	20	0	0	0
Belgium	46	46	0	0	0
Belize	39	34	5	0	0
Bermuda	35	35	0	0	0
Bosnia and Herzegovina	7	7	0	0	0
Brazil	31	3	28	0	0
British Virgin Islands	32	30	2	0	0
Brunei Darussalam	5	5	0	0	0
Bulgaria	42	42	0	0	0
Canada	55	55	0	0	0
Cape Verde	1	1	0	0	0
Cayman Islands	25	24	1	0	0
Chile	53	50	3	0	0
China	20	0	20	0	0
China: Province of Taiwan only	7	6	1	0	0
Colombia	50	31	19	0	0
Costa Rica	47	45	2	0	0
Croatia	23	23	0	0	0
Cuba	41	38	3	0	0
Cyprus	6	6	0	0	0
Czech Republic	23	23	0	0	0
Czechoslovakia, Former	39	39	0	0	0
Denmark	56	56	0	0	0
Dominica	40	40	0	0	0
Dominican Republic	39	18	1	20	0
Ecuador	45	17	11	17	0
Egypt	33	28	5	0	0
El Salvador	45	45	0	0	0
Estonia	26	26	0	0	0
Falkland Islands (Malvinas)	12	12	0	0	0
Fiji	2	2	0	0	0
Finland	57	57	0	0	0
France	57	57	0	0	0
French Guiana	17	17	0	0	0
Georgia	21	18	3	0	0
Germany	17	17	0	0	0
Germany, Former Democratic Republic	21	21	0	0	0
Germany, Former Federal Republic	43	43	0	0	0
Germany, West Berlin	15	15	0	0	0
Greece	47	47	0	0	0
Grenada	22	21	1	0	0
Guadeloupe	16	16	0	0	0
Guatemala	39	39	0	0	0
Guyana	21	20	1	0	0
Haiti	9	8	1	0	0
Honduras	21	21	0	0	0
Hong Kong SAR	53	53	0	0	0
Hungary	51	51	0	0	0
Iceland	58	58	0	0	0
India	12	0	0	0	12
Iran (Islamic Republic of)	21	10	11	0	0
Ireland	58	58	0	0	0
Israel	58	58	0	0	0
Italy	55	55	0	0	0
Jamaica	23	23	0	0	0
Japan	58	58	0	0	0
Jordan	3	0	3	0	0
Kazakhstan	26	25	1	0	0
Kiribati	11	11	0	0	0
Kuwait	24	24	0	0	0
Kyrgyzstan	24	24	0	0	0
Latvia	28	28	0	0	0
Lithuania	26	26	0	0	0
Luxembourg	40	40	0	0	0
Macao	1	1	0	0	0
Malaysia	8	1	7	0	0
Maldives	6	6	0	0	0
Malta	42	42	0	0	0
Martinique	14	14	0	0	0
Mauritius	47	47	0	0	0
Mexico	53	24	29	0	0
Monaco	2	2	0	0	0
Mongolia	1	1	0	0	0
Montserrat	17	17	0	0	0
Morocco	3	0	3	0	0
Netherlands	59	59	0	0	0
Netherlands Antilles	14	14	0	0	0
New ZeMoHd	57	56	1	0	0
Nicaragua	30	30	0	0	0
Norway	57	57	0	0	0
Oman	3	0	3	0	0
Pakistan	2	2	0	0	0
Panama	45	45	0	0	0
Papua New Guinea	2	2	0	0	0
Paraguay	41	41	0	0	0
Peru	34	30	4	0	0
Philippines	29	24	5	0	0
Poland	46	46	0	0	0
Portugal	51	49	2	0	0
Puerto Rico	41	41	0	0	0
Qatar	1	1	0	0	0
Republic of Korea	22	22	0	0	0
Republic of Moldova	25	25	0	0	0
Réunion	5	5	0	0	0
Rodrigues	6	6	0	0	0
Romania	48	48	0	0	0
Russian Federation	27	27	0	0	0
Saint Kitts and Nevis	43	43	0	0	0
Saint Lucia	29	29	0	0	0
Saint Pierre and Miquelon	5	5	0	0	0
Saint Vincent and Grenadines	25	24	1	0	0
San Marino	7	7	0	0	0
Sao Tome and Principe	3	3	0	0	0
Serbia	11	11	0	0	0
Serbia and Montenegro, Former	6	6	0	0	0
Seychelles	10	10	0	0	0
Singapore	44	44	0	0	0
Slovakia	14	14	0	0	0
Slovenia	23	23	0	0	0
South Africa	14	13	1	0	0
Spain	55	55	0	0	0
Sri Lanka	53	43	10	0	0
Suriname	35	31	4	0	0
Sweden	57	57	0	0	0
Switzerland	56	56	0	0	0
Syrian Arab Republic	13	10	3	0	0
Tajikistan	23	23	0	0	0
TFYR Macedonia	13	13	0	0	0
Thailand	47	42	5	0	0
Trinidad and Tobago	51	48	3	0	0
Turkey	21	3	18	0	0
Turkmenistan	16	16	0	0	0
Turks and Caicos Islands	25	25	0	0	0
Ukraine	24	24	0	0	0
United Kingdom	57	57	0	0	0
United Kingdom, England and Wales	107	58	49	0	0
United Kingdom, Northern Ireland	58	58	0	0	0
United Kingdom, Scotland	58	58	0	0	0
United States of America	56	56	0	0	0
Uruguay	43	25	0	18	0
Uzbekistan	23	23	0	0	0
Venezuela	48	48	0	0	0
Virgin Islands (USA)	11	11	0	0	0
Yugoslavia, Former	30	30	0	0	0
Zimbabwe	1	1	0	0	0
