# Supplementary material for: Algorithms for enhancing public health utility of national causes-of-death data
Source: Popul Health Metr. 2010 May 10;8:9. doi: 10.1186/1478-7954-8-9 (PMC2873308; doi:10.1186/1478-7954-8-9)
Supplement: Additional file 3 — Annex 2 Tracing each cause in the 56-cause list through the various revisions of the ICD. [file 1478-7954-8-9-S3.XLS]

## Sheet: Annex-2
			+: Traceable - : Not traceable	ICDL 1	ICDL 2	ICDL 3	ICDL 4	ICDL 5	ICD 7 detail	ICD 7 Tab A	ICD 7 Tab B	ICD 8 detail	ICD 8 Tab A	ICD 8 Tab B	ICD 9 detail	BTL	ICD 9 China	ICD 9 India	ICD 10 detail	ICD 10 China	ICD 10 India
A	Communicable, maternal, perinatal and nutritional conditions			+	+	+	+	+	+	+	+	+	+	+	+	+	+	+	+	+	+
	A01	Tuberculosis		+	+	+	+	+	+	+	+	+	+	+	+	+	+	+	+	+	+
	A02	HIV/AIDS		-	-	-	-	-	-	-	-	-	-	-	+	+	-	-	+	+	+
	A03	STDs excluding HIV		+	+	+	+	+	+	+	+	+	+	+	+	+	+	+	+	-	+
	A04	Intestinal infectious diseases		+	+	+	+	+	+	+	+	+	+	+	+	+	+	+	+	+	+
	A05	Selected vaccine preventable childhood diseases		+	+	+	+	+	+	+	+	+	+	+	+	+	+	+	+	+	+
	A06	Malaria		+	+	+	+	+	+	+	+	+	+	+	+	+	+	+	+	+	+
	A07	Parasitic and vector diseases		+	+	+	+	+	+	+	-	+	+	-	+	+	+	+	+	+	+
	A08	Other infectious diseases		+	+	+	+	+	+	+	+	+	+	+	+	+	+	+	+	+	+
		A08.1	Meningitis and encephalitis	+	+	+	+	+	+	+	+	+	+	+	+	+	+	+	+	+	+
		A08.2	Hepatitis	-	-	-	-	-	+	+	-	+	+	-	+	+	+	+	+	+	+
		A08.3	Other infectious diseases	+	+	+	+	+	+	+	+	+	+	+	+	+	+	+	+	+	+
	A09	Respiratory infections		+	+	+	+	+	+	+	+	+	+	+	+	+	+	+	+	+	+
	A10	Maternal conditions		+	+	+	+	+	+	+	+	+	+	+	+	+	+	+	+	+	+
	A11	Neonatal conditions		+	+	+	+	+	+	+	+	+	+	+	+	+	+	+	+	+	+
	A12	Nutritional deficiencies		+	+	+	+	+	+	+	+	+	+	+	+	+	+	+	+	+	+
	A13	Smallpox		+	+	+	+	+	+	+	+	+	+	+	+	+	+	+	+	+	+
B	Noncommunicable diseases			+	+	+	+	+	+	+	+	+	+	+	+	+	+	+	+	+	+
	B14	Malignant neoplasms and other neoplasms		+	+	+	+	+	+	+	+	+	+	+	+	+	+	+	+	+	+
		B14.1	Esophagus cancer	-	-	-	+	+	+	+	-	+	+	-	+	+	+	+	+	+	+
		B14.2	Stomach cancer	-	-	-	+	+	+	+	-	+	+	-	+	+	+	+	+	+	+
		B14.3	Liver cancer	-	-	-	+	+	+	-	-	+	-	-	+	+	+	+	+	+	+
		B14.4	Larynx , trachea, bronchus and lung cancers	-	-	-	+	+	+	+	-	+	+	-	+	+	+	+	+	+	+
		B14.5	Breast cancer	-	+	+	+	+	+	+	-	+	+	-	+	+	+	+	+	+	+
		B14.6	Cervix and Corpus uteri cancer	-	-	-	+	+	+	+	-	+	+	-	+	+	+	+	+	+	+
		B147	Prostate cancer	-	-	-	-	+	+	+	-	+	+	-	+	+	+	+	+	+	+
		B148	Colorectal cancer	-	-	-	-	+	+	+	-	+	+	-	+	+	+	+	+	+	+
		B14.9	Other malignant and benign neoplasms	-	+	+	+	+	+	+	-	+	+	-	+	+	+	+	+	+	+
	B15	Diabetes mellitus		+	+	+	+	+	+	+	+	+	+	+	+	+	+	+	+	+	+
	B16	Endocrine, nutritional, blood and immune disorders		+	+	+	+	+	+	+	-	+	+	-	+	+	+	+	+	+	+
	B17	Mental and behavioural disorders, neurological conditions, sense organ diseases		+	+	+	+	+	+	+	-	+	+	-	+	+	+	+	+	+	+
	B18	Cardiovascular and circulatory diseases		+	+	+	+	+	+	+	+	+	+	+	+	+	+	+	+	+	+
		B18.1	Rheumatic heart disease	+	+	+	+	+	+	+	+	+	+	+	+	+	+	+	+	+	+
		B18.2	Ischaemic heart disease	+	+	+	+	+	+	+	+	+	+	+	+	+	+	+	+	+	+
		B18.4	Cerebrovascular disease	+	+	+	+	+	+	+	+	+	+	+	+	+	+	+	+	+	+
		B18.5	Other circulatory diseases	+	+	+	+	+	+	+	-	+	+	-	+	+	-	+	+	+	+
	B19	Respiratory diseases		+	+	+	+	+	+	+	+	+	+	+	+	+	+	+	+	+	+
	B20	Digestive diseases, oral conditions		+	+	+	+	+	+	+	+	+	+	+	+	+	+	+	+	+	+
		B20.1	Cirrhosis of the liver	+	+	+	+	+	+	+	+	+	+	+	+	+	+	+	+	+	+
		B20.2	Other digestive diseases	+	+	+	+	+	+	+	+	+	+	+	+	+	+	+	+	+	+
	B21	Genitourinary diseases, skin diseases, musculoskeletal diseases		+	+	+	+	+	+	+	+	+	+	+	+	+	+	+	+	+	+
	B22	Congenital anomalies		+	+	+	+	+	+	+	+	+	+	+	+	+	+	+	+	+	+
C	Injuries			+	+	+	+	+	+	+	+	+	+	+	+	+	+	+	+	+	+
	C23	Unintentional injuries		+	+	+	+	+	+	+	+	+	+	+	+	+	+	+	+	+	+
		C23.1	Transport Injures	+	+	+	-	+	+	+	+	+	+	+	+	+	+	+	+	+	+
		C23.2	Exposure to forces of nature	+	+	+	+	+	+	+	-	+	+	-	+	+	-	-	+	+	-
		C23.3	Falls	+	+	+	+	+	+	+	-	+	+	-	+	+	+	+	+	+	+
		C23.4	Exposure to mechanical forces (animate or inanimate)	+	+	+	+	+	+	+	-	+	+	-	+	+	-	+	+	+	+
		C23.5	Accidental drowning and submersion	+	+	+	+	+	+	+	-	+	+	-	+	+	+	+	+	+	+
		C23.6	Exposure to smoke, fire and flames, contact with heat and hot substances	+	+	+	+	+	+	+	-	+	+	-	+	+	+	+	+	+	+
		C23.7	Accidental poisoning by and exposure to noxious substances (acute or chronic)	+	+	+	+	+	+	+	-	+	+	-	+	+	+	+	+	+	+
		C23.8	Accidental exposure to other and unspecified factors	+	+	+	+	+	+	+	+	+	+	+	+	+	+	+	+	+	+
	C24	Intentional injuries		+	+	+	+	+	+	+	+	+	+	+	+	+	+	+	+	+	+
		C24.1	Self-inflicted injuries	+	+	+	+	+	+	+	+	+	+	+	+	+	+	+	+	+	+
		C24.2	Interpersonal violence	+	+	+	+	+	+	+	-	+	+	-	+	+	+	+	+	+	+
		C24.3	War and civil conflict and legally sanctioned deaths	+	-	+	+	+	+	+	-	+	+	-	+	+	-	+	+	-	+
