# Supplementary material for: Algorithms for enhancing public health utility of national causes-of-death data
Source: Popul Health Metr. 2010 May 10;8:9. doi: 10.1186/1478-7954-8-9 (PMC2873308; doi:10.1186/1478-7954-8-9)
Supplement: Additional file 4 — Annex 3. Details of redistribution packages for exposure to unspecified factor X59, female genital organ malignant neoplasm, unspecified site C57.9, heart failure I50, peritonitis K65, and septicemia A40, A41. [file 1478-7954-8-9-S4.XLS]

## Sheet: Annex-3 
	Garbage Codes		Target Codes		Proportions
	X59	Exposure to unspecified factors (3-digit)	V01-X58		Garbage is redistributed onto target codes within country-year-age-sex groups proportional to the number of deaths in the data from each target code.
	X59.8	Other specified places
	X59.9	Unspecified places
	X59.0	Home	W00-X58(except W69-W70,W77,X24,X26,X32-X39)
	X59.1	Residential institutions
	X59.2	School, other institution and public administrative areas
	X59.3	Sports and athletics areas
	X59.5	Trade and service areas
	X59.6	Industrial and construction areas
	X59.7	Farms
	X59.4	Streets and highways	V01-V89
	Garbage Codes		Target Codes		Proportions
	C57.9	Female genital organ malignant neoplasm, unspecified	C51	Malignant neoplasm of vulva	Garbage is redistributed onto target codes within country-year-age-sex groups proportional to the number of deaths in the data from each target code.
			C52	Malignant neoplasm of vagina
			C53	Malignant neoplasm of cervix uteri
			C54	Malignant neoplasm of corpus uteri
			C55	Malignant neoplasm of uterus, part unspecified
			C56	Malignant neoplasm of ovary
			C57	Malignant neoplasm of other and unspecified female genital organs
			C58	Malignant neoplasm of placenta
	Garbage Codes		Target Codes		Proportions
					Developed Countries						Developing Countries
					Male			Female			Male			Female
					0-14	15-49	>50	0-14	15-49	>50	0-14	15-49	>50	0-14	15-49	>50
	I50	Heart failure	I11	Hypertensive heart disease	0	0	0.045	0	0	0	0	0.12	0.101	0	0.133	0.146
	I50.0	Congestive heart failure	I12	Hypertensive renal disease
	I50.1	Left ventricular failure	I13	Hypertensive heart and renal disease
	I50.9	Heart failure, unspecified	I05-I08	Aortic and mitral Rheumatic valve disease	0	0.019	0	0	0	0	0	0	0	0	0.054	0
			I34-I37	Nonrheumatic mitral valve disorders
			I71	Aortic aneurysm and dissection
			J43,J44	Chronic lung disease	0	0.034	0	0	0.088	0.12	0	0	0.13	0	0	0.099
			J60-J65	Pneumoconiosis
			I21-I25	Ischemic heart disease	0	0.8	0.955	0	0.71	0.88	0	0.718	0.74	0	0.474	0.755
			I23	Certain current complications following acute myocardial infarction
			I24	Other acute ischaemic heart diseases
			I40-I43	Cardiomyopathy of any cause	0	0.112	0	0	0.102	0	0	0.162	0.029	0	0.289	0
			D55-D59,	Chronic severe anemia	0	0	0	0	0	0	0	0	0	0	0.05	0
			E00-E07	Thyroid disease: hyperthyroidism and hypothyroidism
			Q20-Q25	Congenital malformations of heart and great arteries	1	0.035	0	1	0.1	0	1	0	0	1	0	0
	Garbage Codes		Target Codes		Proportions
					Male	Female 0-9, 55+	Female 10-55
	K65	Peritonitis	K25.1	Acute Gastric ulcer with perforation	0.05	0.05	0.05
	K65.0	Acute peritonitis	K25.2	Acute Gastric ulcer with both haemorrhage and perforation
	K65.8	Other peritonitis	K25.5	Chronic or unspecified Gastric ulcer with perforation
	K65.9	Peritonitis, unspecified	K25.6	Chronic or unspecified Gastric ulcer with both haemorrhage and perforation
			K26.1	Acute Duodenal ulcer with perforation
			K26.2	Acute Duodenal ulcer with both haemorrhage and perforation
			K26.5	Chronic or unspecified Duodenal ulcer with perforation
			K26.6	Chronic or unspecified Duodenal ulcer with both haemorrhage and perforation
			K27.1	Acute Peptic ulcer, site unspecified with perforation
			K27.2	Acute Peptic ulcer, site unspecified with both haemorrhage and perforation
			K27.5	Chronic or unspecified Peptic ulcer, site unspecified with perforation
			K27.6	Chronic or unspecified Peptic ulcer, site unspecified with both haemorrhage and perforation
			K28.1	Acute Gastrojejunal ulcer with perforation
			K28.2	Acute Gastrojejunal ulcer with both haemorrhage and perforation
			K28.4	Chronic or unspecified Gastrojejunal ulcer , site unspecified with haemorrhage
			K28.5	Chronic or unspecified Gastrojejunal ulcer , site unspecified with perforation
			K28.6	Chronic or unspecified Gastrojejunal ulcer , site unspecified with both haemorrhage and perforation
			K41.1	Bilateral femoral hernia, with gangrene	0.05
			K41.3	Unilateral or unspecified femoral hernia, with obstruction, without gangrene
			K41.4	Unilateral or unspecified femoral hernia, with gangrene
			K42.1	Umbilical hernia with gangrene
			K43.1	Ventral hernia with gangrene
			K56.1	Intussusception	0.1	0.14	0.1
			K56.2	Volvulus
			K56.3	Gallstone ileus
			K56.4	Other impaction of intestine
			K56.5	Intestinal adhesions [bands] with obstruction
			K56.6	Other and unspecified intestinal obstruction
			K57.0	Diverticular disease of small intestine with perforation and abscess	0.05	0.05	0.05
			K57.2	Diverticular disease of large intestine with perforation and abscess
			K57.4	Diverticular disease of both small and large intestine with perforation and abscess
			K57.8	Diverticular disease of intestine, part unspecified, with perforation and abscess
			K63.2	Fistula of intestine	0.01	0.01	0.01
			K35	Acute appendicitis	0.2	0.25	0.2
			K35.0	Acute appendicitis with generalized peritonitis
			K35.1	Acute appendicitis with peritoneal abscess
			K35.9	Acute appendicitis, unspecified
			K36	Other appendicitis
			K37	Unspecified appendicitis
			K38	Other diseases of appendix
			K80.0	Calculus of gallbladder with acute cholecystitis	0.1	0.15	0.1
			K80.1	Calculus of gallbladder with other cholecystitis
			K80.3	Calculus of bile duct with cholangitis
			K80.4	Calculus of bile duct with cholecystitis
			K81.0	Acute cholecystitis
			K81.1	Chronic cholecystitis
			K81.8	Other cholecystitis
			K82.2	Perforation of gallbladder
			K82.3	Fistula of gallbladder
			K83.0	Cholangitis
			K83.1	Obstruction of bile duct
			K83.2	Perforation of bile duct
			K83.3	Fistula of bile duct
			K85	Acute pancreatitis
			K50	Crohn's disease [regional enteritis]	0.05	0.05	0.05
			K51	Ulcerative colitis
			N10	Acute tubulo-interstitial nephritis	0.1	0.01	0.01
			N11	Chronic tubulo-interstitial nephritis
			N12	Tubulo-interstitial nephritis, not specified as acute or chronic
			N13	Obstructive and reflux uropathy
			N15	Other renal tubulo-interstitial diseases
			N70	Salpingitis and oophoritis	0	0	0.1
			N73	Other female pelvic inflammatory diseases
			N82	Fistulae involving female genital tract
			W20-W52	Unintetional mecanical injuries	0.09	0.09	0.01
			X73-X79	Intentional self-harm	0.05	0.05	0.01
			X93-Y01	Assault	0.05	0.05	0.01
			Y60-Y69	Misadventure during surgical and medical care	0.1	0.1	0.1
			O03	Spontaneous abortion	0	0	0.2
			O04	Medical abortion
			O05	Other abortion
			O06	Unspecified abortion
			O07	Failed attempted abortion
			O08	Complications following abortion and ectopic and molar pregnancy
			O23	Infections of genitourinary tract in pregnancy
			O85	Puerperal sepsis
			O86	Other puerperal infections
	Garbage Codes		Target Codes		Proportions
					Male under 55	Female 1-9	Female 10-55	Over 55	Under 1 year
	A40	Streptococcal septicaemia	A01	Typhoid and paratyphoid fevers	0.07	0.07	0.07	0.075	0
	A40.0	Septicaemia due to streptococcus, group A	A02	Other salmonella infections					0
	A40.1	Septicaemia due to streptococcus, group B	A04	Other bacterial intestinal infections					0
	A40.2	Septicaemia due to streptococcus, group D	A20	Plague	0.01	0.01	0.005	0.01	0
	A40.3	Septicaemia due to Streptococcus pneumoniae	A21	Tularaemia					0
	A40.8	Other streptococcal septicaemia	A22	Anthrax					0
	A40.9	Streptococcal septicaemia, unspecified	A24	Glanders and melioidosis					0
	A41	Other septicaemia	A25	Rat-bite fevers					0
	A41.0	Septicaemia due to Staphylococcus aureus	A26	Erysipeloid					0
	A41.1	Septicaemia due to other specified staphylococcus	A27	Leptospirosis					0
	A41.2	Septicaemia due to unspecified staphylococcus	A28	Other zoonotic bacterial diseases, not elsewhere classified					0
	A41.3	Septicaemia due to Haemophilus influenzae	A32	Listeriosis	0.01	0.01	0.005	0.01	0
	A41.4	Septicaemia due to anaerobes	A44	Bartonellosis					0
	A41.5	Septicaemia due to other Gram-negative organisms	A46	Erysipelas					0
	A41.8	Other specified septicaemia	A48	Other bacterial diseases, not elsewhere classified					0
	A41.9	Septicaemia, unspecified	A39	Meningococcal infection	0.08	0.09	0.08	0.085	0
	A48.3	Toxic shock syndrome	A87	Viral meningitis	0.01	0.01	0.01	0.01	0
			B01	Varicella [chickenpox]					0
			B05	Measles					0
			B20	Human immunodeficiency virus [HIV] disease resulting in infectious and parasitic diseases	0.1	0.1	0.1	0	0
			B21	Human immunodeficiency virus [HIV] disease resulting in malignant neoplasms					0
			B22	Human immunodeficiency virus [HIV] disease resulting in other specified diseases					0
			B23	Human immunodeficiency virus [HIV] disease resulting in other conditions					0
			B24	Unspecified human immunodeficiency virus [HIV] disease					0
			B25	Cytomegaloviral disease	0.01	0.01	0.01	0.01	0
			B37.7	Candidal septicaemia					0
			B38.7	Disseminated coccidioidomycosis					0
			B39.3	Disseminated histoplasmosis capsulati					0
			B40.7	Disseminated blastomycosis					0
			B41.7	Disseminated paracoccidioidomycosis					0
			B42.7	Disseminated sporotrichosis					0
			B44.7	Disseminated aspergillosis					0
			B45.7	Disseminated cryptococcosis					0
			B46.4	Disseminated mucormycosis					0
			D80	Immunodeficiency with predominantly antibody defects	0.001	0.001	0.001	0.0015	0
			D81	Combined immunodeficiencies					0
			D82	Immunodeficiency associated with other major defects					0
			D83	Common variable immunodeficiency					0
			D84	Other immunodeficiencies					0
			G00	Bacterial meningitis, not elsewhere classified	0.08	0.09	0.06	0.085	0
			G03	Meningitis due to other and unspecified causes					0
			G04	Encephalitis, myelitis and encephalomyelitis					0
			G06	Intracranial and intraspinal abscess and granuloma					0
			H05.0	Acute inflammation of orbit	0.001	0.001	0.001	0.0015	0
			H70	Mastoiditis and related conditions					0
			I30	Acute pericarditis	0.08	0.08	0.08	0.085	0
			I33	Acute and subacute endocarditis					0
			I80	Phlebitis and thrombophlebitis					0
			J12	Viral pneumonia, not elsewhere classified	0.1	0.1	0.1	0.1	0
			J13	Pneumonia due to Streptococcus pneumoniae					0
			J14	Pneumonia due to Haemophilus influenzae					0
			J15	Bacterial pneumonia, not elsewhere classified					0
			J16	Pneumonia due to other infectious organisms, not elsewhere classified					0
			J18	Pneumonia, organism unspecified					0
			J34.0	Abscess, furuncle and carbuncle of nose					0
			J36	Peritonsillar abscess					0
			J85	Abscess of lung and mediastinum					0
			J86	Pyothorax					0
			K35	Acute appendicitis	0.05	0.06	0.05	0.055	0
			K61	Abscess of anal and rectal regions					0
			K63.0	Abscess of intestine					0
			K63.1	Perforation of intestine (nontraumatic)					0
			K63.2	Fistula of intestine					0
			K81	Cholecystitis					0
			L00	Staphylococcal scalded skin syndrome	0.01	0.02	0.01	0.015	0
			L01	Impetigo					0
			L02	Cutaneous abscess, furuncle and carbuncle					0
			L03	Cellulitis					0
			L04	Acute lymphadenitis					0
			L05	Pilonidal cyst					0
			L08	Other local infections of skin and subcutaneous tissue					0
			M00	Pyogenic arthritis	0.06	0.07	0.05	0.065	0
			N41	Inflammatory diseases of Prostatitis	0.06	0	0	0.065	0
			N70	Salpingitis and oophoritis	0	0	0.1	0	0
			N72	Inflammatory disease of cervix uteri					0
			N73	Other female pelvic inflammatory diseases					0
			N10	Acute tubulo-interstitial nephritis					0
			N11	Chronic tubulo-interstitial nephritis					0
			N12	Tubulo-interstitial nephritis, not specified as acute or chronic					0
			O03	Spontaneous abortion	0	0	0.14	0	0
			O04	Medical abortion					0
			O05	Other abortion					0
			O06	Unspecified abortion					0
			O07	Failed attempted abortion					0
			O08	Complications following abortion and ectopic and molar pregnancy					0
			O23	Infections of genitourinary tract in pregnancy					0
			O85	Puerperal sepsis					0
			O86	Other puerperal infections					0
			V00-W52,W85-X19	Unintetional injuries	0.128	0.138	0.028	0.177	0
			X73-X79	Intentional self-harm	0.05	0.05	0.01	0.055	0
			X93-Y01	Assault	0.04	0.04	0.01	0.045	0
			Y60-Y69	Misadventure during surgical and medical care	0.05	0.05	0.08	0.05	0
			P36	Bacterial sepsis of newborn	0	0	0	0	1
