# Supplementary material for: Algorithms for enhancing public health utility of national causes-of-death data
Source: Popul Health Metr. 2010 May 10;8:9. doi: 10.1186/1478-7954-8-9 (PMC2873308; doi:10.1186/1478-7954-8-9)
Supplement: Additional file 5 — Annex 4. GBD regions list and link to how regions are defined. [file 1478-7954-8-9-S5.XLS]

## Sheet: gbd_region_list
Country Name	GBD_Region*
Brunei Darussalam	Asia Pacific, High Income
Japan	Asia Pacific, High Income
Korea, Republic of	Asia Pacific, High Income
Singapore	Asia Pacific, High Income
Armenia	Asia, Central
Azerbaijan	Asia, Central
Georgia	Asia, Central
Kazakhstan	Asia, Central
Kyrgyzstan	Asia, Central
Mongolia	Asia, Central
Tajikistan	Asia, Central
Turkmenistan	Asia, Central
Uzbekistan	Asia, Central
China	Asia, East
Hong Kong Special Administrative Region of China	Asia, East
Korea, Democratic People's Republic of	Asia, East
Macao Special Administrative Region of China	Asia, East
Taiwan, Province of China	Asia, East
Afghanistan	Asia, South
Bangladesh	Asia, South
Bhutan	Asia, South
India	Asia, South
Nepal	Asia, South
Pakistan	Asia, South
Cambodia	Asia, Southeast
Christmas Island	Asia, Southeast
Cocos (Keeling) Islands	Asia, Southeast
Indonesia	Asia, Southeast
Lao People's Democratic Republic	Asia, Southeast
Malaysia	Asia, Southeast
Maldives	Asia, Southeast
Mauritius	Asia, Southeast
Myanmar	Asia, Southeast
Philippines	Asia, Southeast
Reunion	Asia, Southeast
Seychelles	Asia, Southeast
Sri Lanka	Asia, Southeast
Thailand	Asia, Southeast
Timor-Leste	Asia, Southeast
Viet Nam	Asia, Southeast
Australia	Australasia
New Zealand	Australasia
Anguilla	Caribbean
Antigua and Barbuda	Caribbean
Aruba	Caribbean
Bahamas	Caribbean
Barbados	Caribbean
Belize	Caribbean
Bermuda	Caribbean
Cayman Islands	Caribbean
Cuba	Caribbean
Dominica	Caribbean
Dominican Republic	Caribbean
French Guiana	Caribbean
Grenada	Caribbean
Guadeloupe	Caribbean
Guyana	Caribbean
Haiti	Caribbean
Jamaica	Caribbean
Martinique	Caribbean
Montserrat	Caribbean
Netherlands Antilles	Caribbean
Puerto Rico	Caribbean
Saint Barthelemy	Caribbean
Saint Kitts and Nevis	Caribbean
Saint Lucia	Caribbean
Saint Martin	Caribbean
Saint Vincent and the Grenadines	Caribbean
Suriname	Caribbean
Trinidad and Tobago	Caribbean
Turks and Caicos Islands	Caribbean
Virgin Islands, British	Caribbean
Virgin Islands, U.S.	Caribbean
Albania	Europe, Central
Bosnia and Herzegovina	Europe, Central
Bulgaria	Europe, Central
Croatia	Europe, Central
Czech Republic	Europe, Central
Hungary	Europe, Central
Macedonia, the Former Yugoslav Republic of	Europe, Central
Montenegro	Europe, Central
Poland	Europe, Central
Romania	Europe, Central
Serbia	Europe, Central
Slovakia	Europe, Central
Slovenia	Europe, Central
Belarus	Europe, Eastern
Estonia	Europe, Eastern
Latvia	Europe, Eastern
Lithuania	Europe, Eastern
Moldova	Europe, Eastern
Russian Federation	Europe, Eastern
Ukraine	Europe, Eastern
Akrotiri and Dhekelia	Europe, Western
Aland Islands	Europe, Western
Andorra	Europe, Western
Austria	Europe, Western
Belgium	Europe, Western
Channel Islands	Europe, Western
Cyprus	Europe, Western
Denmark	Europe, Western
Faroe Islands	Europe, Western
Finland	Europe, Western
France	Europe, Western
Germany	Europe, Western
Gibraltar	Europe, Western
Greece	Europe, Western
Greenland	Europe, Western
Guernsey	Europe, Western
Holy See (Vatican City)	Europe, Western
Iceland	Europe, Western
Ireland	Europe, Western
Isle of Man	Europe, Western
Israel	Europe, Western
Italy	Europe, Western
Jersey	Europe, Western
Liechtenstein	Europe, Western
Luxembourg	Europe, Western
Malta	Europe, Western
Monaco	Europe, Western
Netherlands	Europe, Western
Norway	Europe, Western
Portugal	Europe, Western
San Marino	Europe, Western
Spain	Europe, Western
Svalbard and Jan Mayen Islands	Europe, Western
Sweden	Europe, Western
Switzerland	Europe, Western
United Kingdom	Europe, Western
Bolivia	Latin America, Andean
Ecuador	Latin America, Andean
Peru	Latin America, Andean
Colombia	Latin America, Central
Costa Rica	Latin America, Central
El Salvador	Latin America, Central
Guatemala	Latin America, Central
Honduras	Latin America, Central
Mexico	Latin America, Central
Nicaragua	Latin America, Central
Panama	Latin America, Central
Venezuela	Latin America, Central
Argentina	Latin America, Southern
Chile	Latin America, Southern
Falkland Islands (Islas Malvinas)	Latin America, Southern
Uruguay	Latin America, Southern
Brazil	Latin America, Tropical
Paraguay	Latin America, Tropical
Algeria	North Africa / Middle East
Bahrain	North Africa / Middle East
Egypt	North Africa / Middle East
Iran, Islamic Republic of	North Africa / Middle East
Iraq	North Africa / Middle East
Jordan	North Africa / Middle East
Kuwait	North Africa / Middle East
Lebanon	North Africa / Middle East
Libyan Arab Jamahiriya	North Africa / Middle East
Morocco	North Africa / Middle East
Occupied Palestinian Territory	North Africa / Middle East
Oman	North Africa / Middle East
Qatar	North Africa / Middle East
Saudi Arabia	North Africa / Middle East
Syrian Arab Republic	North Africa / Middle East
Tunisia	North Africa / Middle East
Turkey	North Africa / Middle East
United Arab Emirates	North Africa / Middle East
Western Sahara	North Africa / Middle East
Yemen	North Africa / Middle East
Canada	North America, High Income
Saint Pierre and Miquelon	North America, High Income
United States	North America, High Income
American Samoa	Oceania
Cook Islands	Oceania
Fiji	Oceania
French Polynesia	Oceania
Guam	Oceania
Kiribati	Oceania
Marshall Islands	Oceania
Micronesia, Federated States of	Oceania
Nauru	Oceania
New Caledonia	Oceania
Niue	Oceania
Norfolk Island	Oceania
Northern Mariana Islands	Oceania
Palau	Oceania
Papua New Guinea	Oceania
Pitcairn Islands	Oceania
Samoa	Oceania
Solomon Islands	Oceania
Tokelau	Oceania
Tonga	Oceania
Tuvalu	Oceania
Vanuatu	Oceania
Wallis and Futuna Islands	Oceania
Angola	Sub-Saharan Africa, Central
Central African Republic	Sub-Saharan Africa, Central
Congo	Sub-Saharan Africa, Central
Congo, the Democratic Republic of the	Sub-Saharan Africa, Central
Equatorial Guinea	Sub-Saharan Africa, Central
Gabon	Sub-Saharan Africa, Central
Burundi	Sub-Saharan Africa, East
Comoros	Sub-Saharan Africa, East
Djibouti	Sub-Saharan Africa, East
Eritrea	Sub-Saharan Africa, East
Ethiopia	Sub-Saharan Africa, East
Kenya	Sub-Saharan Africa, East
Madagascar	Sub-Saharan Africa, East
Malawi	Sub-Saharan Africa, East
Mayotte	Sub-Saharan Africa, East
Mozambique	Sub-Saharan Africa, East
Rwanda	Sub-Saharan Africa, East
Somalia	Sub-Saharan Africa, East
Sudan	Sub-Saharan Africa, East
Tanzania, United Republic of	Sub-Saharan Africa, East
Uganda	Sub-Saharan Africa, East
Zambia	Sub-Saharan Africa, East
Botswana	Sub-Saharan Africa, Southern
Lesotho	Sub-Saharan Africa, Southern
Namibia	Sub-Saharan Africa, Southern
South Africa	Sub-Saharan Africa, Southern
Swaziland	Sub-Saharan Africa, Southern
Zimbabwe	Sub-Saharan Africa, Southern
Benin	Sub-Saharan Africa, West
Burkina Faso	Sub-Saharan Africa, West
Cameroon	Sub-Saharan Africa, West
Cape Verde	Sub-Saharan Africa, West
Chad	Sub-Saharan Africa, West
Côte d'Ivoire	Sub-Saharan Africa, West
Gambia	Sub-Saharan Africa, West
Ghana	Sub-Saharan Africa, West
Guinea	Sub-Saharan Africa, West
Guinea-Bissau	Sub-Saharan Africa, West
Liberia	Sub-Saharan Africa, West
Mali	Sub-Saharan Africa, West
Mauritania	Sub-Saharan Africa, West
Niger	Sub-Saharan Africa, West
Nigeria	Sub-Saharan Africa, West
Saint Helena	Sub-Saharan Africa, West
Sao Tome and Principe	Sub-Saharan Africa, West
Senegal	Sub-Saharan Africa, West
Sierra Leone	Sub-Saharan Africa, West
Togo	Sub-Saharan Africa, West
*See the GBD Study Operations Manual - Chapter 8, page 25 (link provided) for further details about how regions are defined.	http://www.globalburden.org/gbdops.html
